# Supplementary material for: Clinical and Technical Validation of OncoIndx® Assay—A Comprehensive Genome Profiling Assay for Pan-Cancer Investigations
Source: Cancers (Basel). 2024 Oct 8;16(19):3415. doi: 10.3390/cancers16193415 (PMC11475161; doi:10.3390/cancers16193415)
Supplement: Supplementary file 1 [file cancers-16-03415-s001.zip]

Archive with 1 entries (1 files):
- cancers-3151648-supplementary.pdf
